# Supplementary material for: Influence of different grinding degrees of fly ash on properties and reaction degrees of geopolymers
Source: PLoS One. 2023 Mar 16;18(3):e0282927. doi: 10.1371/journal.pone.0282927 (PMC10019730; doi:10.1371/journal.pone.0282927)
Supplement: S2 Fig — (XLSX) [file pone.0282927.s002.xlsx]

## Sheet: Sheet1
Figure 2.Particle size distribution diagram
