# Supplementary material for: Influence of different grinding degrees of fly ash on properties and reaction degrees of geopolymers
Source: PLoS One. 2023 Mar 16;18(3):e0282927. doi: 10.1371/journal.pone.0282927 (PMC10019730; doi:10.1371/journal.pone.0282927)
Supplement: S7 Fig — (XLSX) [file pone.0282927.s007.xlsx]

## Sheet: Sheet1
Figure 17.Aperture distribution map
(a)Accumulation of mercury intake							(b) Pore size change rate
				(c) Aperture distribution histogram
